# Supplementary material for: Clinical Utility of Serum Cystatin C in Predicting Diabetic Distal Sensorimotor Polyneuropathy
Source: Biomedicines. 2026 Feb 27;14(3):544. doi: 10.3390/biomedicines14030544 (PMC13023794; doi:10.3390/biomedicines14030544)
Supplement: Supplementary file 1 [file biomedicines-14-00544-s001.zip]

Archive with 1 entries (1 files):
- biomedicines-4118179-supplementary.pdf
